# Supplementary material for: A cohort-based multi-omics identifies nuclear translocation of eIF5B /PD-L1/CD44 complex as the target to overcome Osimertinib resistance of ARID1A-deficient lung adenocarcinoma
Source: Exp Hematol Oncol. 2025 Jan 7;14:3. doi: 10.1186/s40164-024-00594-4 (PMC11705878; doi:10.1186/s40164-024-00594-4)
Supplement: Supplementary file 1 — Additional file 1. [file 40164_2024_594_MOESM1_ESM.zip]

Archive with 12 entries (11 files):
- New folder/
- New folder/figure S1.pdf
- New folder/figure S2.pdf
- New folder/figure S3.pdf
- New folder/figure S4.pdf
- New folder/figure S5.pdf
- New folder/figure S6.pdf
- New folder/Supplementary figure legends.docx
- New folder/Supplementary file 1.pdf
- New folder/Supplementary materials and methods.docx
- New folder/Table S1.docx
- New folder/Table S2.doc
